# Supplementary material for: Process Development for the Continuous Manufacturing of Carbamazepine-Nicotinamide Co-Crystals Utilizing Hot-Melt Extrusion Technology
Source: Pharmaceutics. 2025 Apr 25;17(5):568. doi: 10.3390/pharmaceutics17050568 (PMC12115052; doi:10.3390/pharmaceutics17050568)
Supplement: Supplementary file 1 [file pharmaceutics-17-00568-s001.zip]

Archive with 1 entries (1 files):
- pharmaceutics-3558410-supplementary.pdf
